# Supplementary material for: The attitude of patients with progressive ataxias towards clinical trials
Source: Orphanet J Rare Dis. 2022 Jan 4;17:1. doi: 10.1186/s13023-021-02091-x (PMC8729009; doi:10.1186/s13023-021-02091-x)
Supplement: Supplementary file 2 — Additional file 2: Symptoms patients want addressed. [file 13023_2021_2091_MOESM2_ESM.xlsx]

## Sheet: table S1 - Symptoms patients wa
Symptoms patients want addressed
	Balance problem/unsteadiness	Walking	Clumsiness	Falling	Slurred speech/dysarthria	Standing	Using hands/dexterity	Tiredness/fatigue/lack of stamina	Bladder incontinence	Coughing/choking	Weakness	Dizziness	Swallowing	Cardiomyopathy/ heart problems	Vision	Hearing
FRDA
ambulant n=28	21	20	3	4	6	2	9	11	1	0	0	0	1	4	1	1
%age	75	71.4286	10.7143	14.2857	21.4286	7.14286	32.1429	39.2857	3.57143	0	0	0	3.57143	14.2857	3.57143	3.57143
aids n=40	27	27	1	7	7	4	7	11	2	1	3	2	1	5	1	1
%age	67.5	67.5	2.5	17.5	17.5	10	17.5	27.5	5	2.5	7.5	5	2.5	12.5	2.5	2.5
wheelchair n=82	23	30	6	6	34	10	28	29	12	8	3	0	4	15	11	10
%age	28.0488	36.5854	7.31707	7.31707	41.4634	12.1951	34.1463	35.3659	14.6341	9.7561	3.65854	0	4.87805	18.2927	13.4146	12.1951
all n= 150	71	77	10	17	47	16	44	51	15	9	6	2	6	24	13	12
%age	47.3333	51.3333	6.66667	11.3333	31.3333	10.6667	29.3333	34	10	6	4	1.33333	4	16	8.66667	8
Inherited CA
ambulant n=14	13	6	4	1	5	0	2	3	0	1	0	0	2	0	1	0
aids n=19	15	11	1	2	8	0	1	5	3	1	1	1	1	0	2	0
wheelchair n=3	2	0	0	1	1	1	2	0	1	0	1	0	0	0	0	0
all n = 36	30	17	5	4	14	1	5	8	4	2	2	1	3	0	3	0
%age	83.3333	47.2222	13.8889	11.1111	38.8889	2.77778	13.8889	22.2222	11.1111	5.55556	5.55556	2.77778	8.33333	0	8.33333	0
Idiopathic CA
ambulant n=13	10	2	2	1	5	0	2	4	0	2	0	1	0	0	1	0
aids n=23	20	11	1	5	4	1	3	9	2	3	1	1	1	1	4	0
wheelchair n=4	3	1	0	0	3	1	1	0	0	1	0	0	1	0	1	0
all n= 40	33	14	3	6	12	2	6	13	2	6	1	2	2	1	6	0
%age	82.5	35	7.5	15	30	5	15	32.5	5	15	2.5	5	5	2.5	15	0
