# Supplementary material for: The attitude of patients with progressive ataxias towards clinical trials
Source: Orphanet J Rare Dis. 2022 Jan 4;17:1. doi: 10.1186/s13023-021-02091-x (PMC8729009; doi:10.1186/s13023-021-02091-x)
Supplement: Supplementary file 4 — Additional file 4: Barriers to trial participation. [file 13023_2021_2091_MOESM4_ESM.xlsx]

## Sheet: table S3 - Barriers to trial pa
Barriers to trial participation
	Stopping current regular medication (n)	Not being able to take future medication which might interact with drug tested during trial	Burden of travel	Costs associated with travel	Unsupportive peers and families	Clinical trial overlaps with important life event	Having to miss work/school	Fear of consequences of dropping out	Having to change diet / lifestyle	Worried clinical trial drug is not effective	Fear of side effects
FRDA
ambulant n = 35	9	12	13	23	6	17	20	2	5	13	15
aids n = 46	14	17	25	28	5	11	20	2	6	15	26
wheelchair n = 92	47	23	56	59	14	21	23	1	15	27	41
all n= 162	70	52	94	110	25	49	63	5	26	55	82
%age	43.2099	32.0988	58.0247	67.9012	15.4321	30.2469	38.8889	3.08642	16.0494	33.9506	50.6173
trial naive n = 59	16	16	25	40	5	12	21	2	6	20	34
one trial n = 49	22	13	27	28	9	19	18	2	3	19	20
multiple trials n = 60	29	23	29	40	9	18	24	1	15	16	25
Inherited CA
ambulant n = 23	4	5	8	9	2	4	4	2	3	4	15
aids n = 14	3	3	8	9	3	3	2	1	2	5	9
wheelchair n = 4	2	1	3	2	1	0	0	0	1	4	3
all n = 41	9	9	19	20	6	7	6	3	6	13	27
%age	21.9512	21.9512	46.3415	48.7805	14.6341	17.0732	14.6341	7.31707	14.6341	31.7073	65.8537
Idiopathic CA
ambulant n=12	3	2	5	4	1	1	4	1	2	5	8
aids n=34	10	11	22	16	4	5	0	1	4	7	22
wheelchair n=3	0	1	3	1	0	1	0	0	0	0	2
all n= 49	13	14	30	21	5	7	4	2	6	12	32
%age	26.5306	28.5714	61.2245	42.8571	10.2041	14.2857	8.16327	4.08163	12.2449	24.4898	65.3061
