# Supplementary material for: The attitude of patients with progressive ataxias towards clinical trials
Source: Orphanet J Rare Dis. 2022 Jan 4;17:1. doi: 10.1186/s13023-021-02091-x (PMC8729009; doi:10.1186/s13023-021-02091-x)
Supplement: Supplementary file 5 — Additional file 5: Level of evidence. [file 13023_2021_2091_MOESM5_ESM.xlsx]

## Sheet: table S4 - Level of Evidence
Level of Evidence
	theoretical	cell	animal	non-ataxic human	same condition
FRDA
ambulant n = 39	2	13	10	2	12
aids n = 49	4	4	14	8	19
wheelchair n = 97	9	15	14	15	44
all n = 185	16	32	38	25	75
%age	8.64865	17.2973	20.5405	13.5135	40.5405
age bin
<15-25	4	7	11	4	15
26-35	2	13	9	5	17
36-45	4	6	7	7	13
46-55	2	2	5	5	17
>56	3	4	6	0	13
Inherited CA
ambulant n = 26	5	2	4	5	10
aids n = 16	3	2	3	1	7
wheelchair n = 4	1	0	0	1	2
all n = 46	9	4	7	7	19
Idiopathic CA
ambulant n=14	2	3	2	1	6
aids n=37	5	0	0	7	25
wheelchair n=3	1	0	0	0	2
all n= 54	8	3	2	8	33
%age all conditions	11.5789	13.6842	16.4912	14.0351	44.5614
