# Supplementary material for: The attitude of patients with progressive ataxias towards clinical trials
Source: Orphanet J Rare Dis. 2022 Jan 4;17:1. doi: 10.1186/s13023-021-02091-x (PMC8729009; doi:10.1186/s13023-021-02091-x)
Supplement: Supplementary file 6 — Additional file 6: Lumbar puncture frequency. [file 13023_2021_2091_MOESM6_ESM.xlsx]

## Sheet: table S5 - LP frequency
LP frequency
	Never	yearly	6 monthly	2 monthly	monthly
FRDA
ambulant n = 39	7	3	13	1	11
aids n = 46	13	2	9	9	13
wheelchair n = 96	24	20	18	7	27
all n = 181	44	25	40	17	51
%age	24.3094	13.8122	22.0994	9.39227	28.1768
181
<15-25	9	4	7	3	14
26-35	8	8	6	3	19
36-45	13	2	9	5	7
46-55	5	7	11	1	8
>56	9	4	7	5	3
52
Inherited CA
ambulant n = 25	10	3	4	3	5
aids n = 15	7	3	1	0	4
wheelchair n = 4	0	1	3	0	0
all n = 44	17	7	8	3	9
%age	38.6364	15.9091	18.1818	6.81818	20.4545
44
Idiopathic CA
ambulant n=13	7	2	2	2	0
aids n=36	16	7	4	7	2
wheelchair n=3	0	1	0	0	1
all n= 52	23	10	6	9	3
%age	44.2308	19.2308	11.5385	17.3077	5.76923
52
all conditions %age	30.3249	15.1625	19.4946	10.4693	22.7437
